# Supplementary material for: A sub-chronic toxicity evaluation of a natural astaxanthin-rich carotenoid extract of Paracoccus carotinifaciens in rats
Source: Toxicol Rep. 2014 Aug 25;1:582–8. doi: 10.1016/j.toxrep.2014.08.008 (PMC5598279; doi:10.1016/j.toxrep.2014.08.008)
Supplement: Transparency document [file mmc1.zip]

Archive with 3 entries (3 files):
- Transparency Document/coi_disclosure_Ishibashi.pdf
- Transparency Document/coi_disclosure_Katsumata.pdf
- Transparency Document/coi_disclosure_Kyle.pdf
